# Supplementary material for: Transcriptomic and Lipidomic Analysis Reveals the Regulatory Network of Lipid Metabolism in Cannabis sativa
Source: Foods. 2025 Aug 13;14(16):2809. doi: 10.3390/foods14162809 (PMC12385353; doi:10.3390/foods14162809)
Supplement: Supplementary file 1 [file foods-14-02809-s001.zip]

Archive with 8 entries (8 files):
- Figure S1.pdf
- Figure S2.pdf
- Table S1.xlsx
- Table S2.xlsx
- Table S3.xls
- Table S4.xlsx
- Table S5.xls
- Table S6.xlsx
