# Supplementary material for: Transcriptomic and Lipidomic Analysis Reveals the Regulatory Network of Lipid Metabolism in Cannabis sativa
Source: Foods. 2025 Aug 13;14(16):2809. doi: 10.3390/foods14162809 (PMC12385353; doi:10.3390/foods14162809)
Supplement: Supplementary file 1 [file foods-14-02809-s001.zip › Table S1.xlsx]

## Sheet: Sheet1
Table S1. Primers used for QRT
Gene	Sequence	Length
CsACTIN F	TGATGAGTCAGGTCCATCCA	205 bp
CsACTIN R	GCCTCTCTCAAAAGCAGCAG
CsDGD1 F	CTTCAAAGTACAGGGCATCA	200 bp
CsDGD1 R	CACGGAACCAGTAGAGTAACAT
CsDGK2 F	TAAGGAGGAGACTGAATG	199 bp
CsDGK2 R	ATAGAAACAGGTGGAGGT
CsFAD4 F	CCACCTCAAGCCAATGACCC	159bp
CsFAD4 R	CCCAACCAAGCCAGCCACAG
CsFAD6 F	CAGTTCATTGCGATTACCCT	155 bp
CsFAD6 R	AGCCTCGTTCAAATACTTTCC
CsGPAT1 F	AAAAGAAAGGCGAATACACGA	190 bp
CsGPAT1 R	GAGCACCAGAATGTTCCACAA
CsKAS F	CGTGGAATCGCTTAGTGAAA	278 bp
CsKAS R	CTGCTCTACAGGTGCCCAAT
CsPDAT1 F	ACCCTGTGGTGTTTGTGCCG	174 bp
CsPDAT R	CCAACCCAGTTTCATTGTCC
CsPLA F	GTGGTGGTATGAAAGGTCTG	292 bp
CsPLA R	ACAACTACCCTGAAACTCTGT
CsPLC4 F	CAATATGCAGGGATATGGTA	238 bp
CsPLC4 R	ATCTGGAGGTGAATAGGTGT
CsPSD3 F	CAAGGAACGGGATGATGTAG	219 bp
CsPSD3 R	CCAGAAACAGGGAAATGAAA
CsSQD2 F	TCGGAATCAGAAACACTGGG	289 bp
CsSQD2 R	CGGCGTTGTATTGTTCGTTA
CsWSD1 F	TGGCACGTCACTCATGTCTC	274 bp
CsWSD1 R	ACTCCAAGAATGACCCGAAA
