# Supplementary material for: Transcriptomic and Lipidomic Analysis Reveals the Regulatory Network of Lipid Metabolism in Cannabis sativa
Source: Foods. 2025 Aug 13;14(16):2809. doi: 10.3390/foods14162809 (PMC12385353; doi:10.3390/foods14162809)
Supplement: Supplementary file 1 [file foods-14-02809-s001.zip › Table S2.xlsx]

## Sheet: Sheet1
Table S2 Statistics of RNA-Seq data of nine hemp samples
Sample	Raw data	Clean data	Mapped reads (%)	Uniquemap	%GC	Q30
Seed 1	7.12 G	6.88 G	0.9156	0.8556	44.32	94.91
Seed 2	7.17 G	6.93 G	0.9126	0.8601	44.06	95.08
Seed 3	7.37 G	7.14 G	0.9168	0.8546	44.43	95.01
Leaf 1	7.08 G	6.82 G	0.9073	0.8661	43.6	94.49
Leaf 2	7.20 G	6.94 G	0.9069	0.8635	43.77	94.67
Leaf 3	6.81 G	6.56 G	0.9031	0.8624	43.57	94.41
Root 1	6.98 G	6.73 G	0.8704	0.8293	43.08	94.81
Root 2	6.59 G	6.33 G	0.8578	0.8158	43.03	94.61
Root 3	6.63 G	6.37 G	0.8793	0.8378	43.04	94.61
