# Supplementary material for: Transcriptomic and Lipidomic Analysis Reveals the Regulatory Network of Lipid Metabolism in Cannabis sativa
Source: Foods. 2025 Aug 13;14(16):2809. doi: 10.3390/foods14162809 (PMC12385353; doi:10.3390/foods14162809)
Supplement: Supplementary file 1 [file foods-14-02809-s001.zip › Table S3.xls]

## Sheet: Sheet1
Table S3 The DEGs associated with various metabolism pathways
Classification_level1	Classification_level2	Gene number	Percentage
Metabolism	Carbohydrate metabolism	508	0.281753
Metabolism	Amino acid metabolism	305	0.169163
Metabolism	Lipid metabolism	292	0.161952
Metabolism	Biosynthesis of other secondary metabolites	271	0.150305
Metabolism	Energy metabolism	219	0.121464
Metabolism	Metabolism of cofactors and vitamins	201	0.111481
Metabolism	Metabolism of terpenoids and polyketides	154	0.0854132
Metabolism	Metabolism of other amino acids	140	0.0776484
Metabolism	Nucleotide metabolism	95	0.05269
Metabolism	Glycan biosynthesis and metabolism	67	0.0371603
