# Supplementary material for: Transcriptomic and Lipidomic Analysis Reveals the Regulatory Network of Lipid Metabolism in Cannabis sativa
Source: Foods. 2025 Aug 13;14(16):2809. doi: 10.3390/foods14162809 (PMC12385353; doi:10.3390/foods14162809)
Supplement: Supplementary file 1 [file foods-14-02809-s001.zip › Table S4.xlsx]

## Sheet: Sheet1
Table S4 Lipid metabolism pathways involving identified DEGs
No.	KEGG pathway	Pathway ID	ListHits	PopHits
3	Glycerophospholipid metabolism	ko00564	71	89
2	Glycerolipid metabolism	ko00561	57	69
1	Fatty acid biosynthesis	ko00061	43	47
4	alpha-Linolenic acid metabolism	ko00592	42	52
6	Fatty acid degradation	ko00071	31	39
8	Biosynthesis of unsaturated fatty acids	ko01040	21	27
9	Steroid biosynthesis	ko00100	21	28
5	Linoleic acid metabolism	ko00591	20	23
7	Cutin, suberine and wax biosynthesis	ko00073	20	25
12	Fatty acid elongation	ko00062	20	29
11	Ether lipid metabolism	ko00565	14	19
13	Sphingolipid metabolism	ko00600	13	24
10	Arachidonic acid metabolism	ko00590	10	13
14	Synthesis and degradation of ketone bodies	ko00072	4	9
