# Supplementary material for: Transcriptomic and Lipidomic Analysis Reveals the Regulatory Network of Lipid Metabolism in Cannabis sativa
Source: Foods. 2025 Aug 13;14(16):2809. doi: 10.3390/foods14162809 (PMC12385353; doi:10.3390/foods14162809)
Supplement: Supplementary file 1 [file foods-14-02809-s001.zip › Table S5.xls]

## Sheet: Sheet1
Table S5 DEGs related to lipid metabolism in different tissues of hemp
Comparison group	Up-regulated	Down-regulated	Total
Developing seeds vs Roots	302	187	489
Leaves vs Roots	185	156	341
Leaves vs Developing seeds	153	156	309
