# Supplementary material for: Transcriptomic and Lipidomic Analysis Reveals the Regulatory Network of Lipid Metabolism in Cannabis sativa
Source: Foods. 2025 Aug 13;14(16):2809. doi: 10.3390/foods14162809 (PMC12385353; doi:10.3390/foods14162809)
Supplement: Supplementary file 1 [file foods-14-02809-s001.zip › Table S6.xlsx]

## Sheet: Sheet1
Table S6 DEGs involved in major lipid metabolic pathways in C. sativa
Name Abbreviations	Putative function	C. sativa ID	Log2 fold change	C. sativa ID	Log2 fold change
TAG/PC de novo synthesis		Developing seeds vs Leaves		Developing seed vs Roots
GPDH	Glycerol-3-phosphate dehydrogenase	LOC115710084	2.33064	LOC115710084	1.92017
		LOC115710085	2.36634	LOC115710085	2.40995
		LOC115698811	5.12005	LOC115698811	5.55404
GPAT	Glycerol-3-phosphate acyltransferase	LOC115697313	2.69876	LOC115697313	3.23005
LPAT	Lysophosphatidyl acyltransferase	LOC115703157	1.21137	LOC115703157	1.4608
PAP	Phosphatidate Phosphatase	LOC115707411	-3.0347	LOC115707411	1.05252
DGAT	Diacylglycerol Acyltransferase	LOC115705098	11.1531	LOC115705098	11.1193
		LOC115708124	0.242383	LOC115708124	7.03969
		LOC115708250	-0.57	LOC115708250	1.44069
		LOC115718623	3.2048	LOC115718623	3.62498
		LOC115703123	0.766473	LOC115703123	1.00377
PDAT	Phospholipid:Diacylglycerol	LOC115698889	5.89186	LOC115698889	2.37634
PC turnover and DAG formation		Developing seed vs Leaves		Developing seed vs Roots
PEAMT	Phosphoethanolamine N-methyltransferase	LOC115709567	2.74856	LOC115709567	0.807422
		LOC115709566	-0.104925	LOC115709566	1.5274
PIS	Phosphatidylinositol Synthase	LOC115707523	0.244318	LOC115707523	-0.766374
		LOC115708996	0.77909	LOC115708996	0.199559
PSD	Phosphatidylserine decarboxylase	LOC115725382	-0.798426	LOC115725382	-2.65849
		LOC115725433	-0.673606	LOC115725433	-3.72472
		LOC115716496	-0.956093
PLA	Phospholipase A	LOC115707789	-2.70638	LOC115707789	-2.63491
PLC	Phospholipase C	LOC115719659	-1.82932	LOC115719659	-2.30901
				LOC115706257	0.940603
PLD	Phospholipase D	LOC115722381	4.35512	LOC115722381	4.65469
FAD2	Fatty Acid Desaturase 2	LOC115718446	5.03378	LOC115718446	9.18602
		LOC115719000	10.0813	LOC115719000	8.12353
FAD3	Fatty Acid Desaturase 3	LOC115720710	5.35452	LOC115720710	6.85415
		LOC115697681	0.351097	LOC115697681	2.35831
		LOC115705594	-2.30444	LOC115705594	2.02385
PAP	Phosphatidate Phosphatase	LOC115707411	-3.0347	LOC115707411	1.05252
LPCAT	Lysophosphatidylcholine acyltransferase	LOC115701307	0.581846	LOC115701307	1.53832
Galactolipid synthesis		Leaves vs Roots		Leaves vs Developing seeds
MGD	Monogalactosyl Diacylglycerol Synthase	LOC115707728	2.29594	LOC115707728	1.28792
DGD	Digalactosyl Diacylglycero Synthase	LOC115698658	1.18316	LOC115698658	1.05142
SQD	Sulfoquinovosyl Diacylglycerol Synthase	LOC115697608	1.56934	LOC115697608	1.39102
FAD4	Fatty Acid Desaturase 4	LOC115698783	7.64384	LOC115698783	3.41382
FAD6	Fatty Acid Desaturase 6	LOC115725117	2.66574	LOC115725117	1.78231
FAD7/8	Fatty Acid Desaturase 7/8	LOC115705594	4.45355	LOC115705594	2.30444
Fatty Acid desaturation and formation		Developing seeds vs Leaves		Developing seeds vs Roots
ACCase	Acetyl-CoA carboxylase	LOC115712810	2.08207	LOC115712810	2.37065
KAR	3-ketoacyl-ACP reductase	LOC115711693	2.08394	LOC115711693	1.29665
		LOC115714062	6.07652	LOC115714062	4.66705
KAS I	3-ketoacyl-ACP synthase I	LOC115697294	2.83806	LOC115697294	2.64084
KAS II	3-ketoacyl-ACP synthase II	LOC115707135	7.16576	LOC115707135	6.16904
		LOC115707136	7.0987	LOC115707136	7.06425
KAS III	3-ketoacyl-ACP synthase III	LOC115717112	1.42281	LOC115717112	1.96428
EAR	Enoyl-ACP reductase	LOC115719029	2.304	LOC115719029	2.53943
		LOC115700720	6.41907	LOC115700720	5.51161
LACS	Long chain acyl-CoA synthetase	LOC115702318	2.406	LOC115702318	1.6707
		LOC115703179	2.85605	LOC115703179	4.93479
SAD	Acyl-ACP desaturase	LOC115705664	9.38034	LOC115705664	7.49539
		LOC115705684	3.90758	LOC115705684	6.96666
		LOC115707488	5.77831	LOC115707488	5.74361
		LOC115698723	2.83331	LOC115698723	2.97059
		LOC115708035	1.24409	LOC115708035	1.61777
FATA	Oleoyl-acyl carrier protein thioesterase	LOC115712947	1.88244	LOC115712947	1.48327
		LOC115714069	2.14657	LOC115714069	1.96961
FATB	Palmitoyl-acyl carrier protein thioesterase	LOC115706172	0.653465	LOC115706172	0.924569
		LOC115708944	1.21515	LOC115708944	-3.79152
HAD	Hydroxyacyl-ACP Dehydrase	LOC115714347	2.42715	LOC115714347	2.82505
		LOC115725510	2.78936	LOC115725510	3.32196
MCMT	Malonyl-CoA : ACP Malonyltransferase	LOC115719160	1.56394	LOC115719160	2.1348
